# Supplementary material for: Evidence for widespread existence of functional novel and non-canonical human transcripts
Source: BMC Biol. 2023 Nov 24;21:271. doi: 10.1186/s12915-023-01753-5 (PMC10675921; doi:10.1186/s12915-023-01753-5)
Supplement: Supplementary file 2 — Additional file 2: Tables S1-S24. Table S1. Comparison with CRISPR/Cas9 screen on known genes. Table S2. Average TPM. Table S3. Comparison with CRISPR/Cas9 screen on lncRNAs. Table S4. Number of IACFs or non-phenotypic insertions in different genomic elements. Table S5. Clusters generated from simulated positions. Table S6. CACFs obtained from simulated positions. Table S7. Number of CACFs in different genomic elements. Table S8. Odds ratio of IACFs or non-phenotypic insertions in different genomic elements. Table S9. Odds ratio of insertions inside or outside of the CACFs in different genomic elements. Table S10. Conservation scores of the phenotypic vs non-phenotypic insertions based on IACFs or insertions located inside or outside of the CACFs. Table S11. InSETe information. Table S12. InSETT sequencing results summary. Table S13. InSETG sequencing results summary. Table S14. Expression of novel genes (InSETGs) or novel transcripts (InSETTs or InSETes) in normal human tissues and primary cells based on the FANTOM 5 CAGE data. Table S15. Distribution of real and simulated TSS clusters in the genome. Table S16. Number of TSS clusters in the real and simulated data with or without overlapping CAGE tags in at least one human tissue or primary cell sample. Table S17. CAGE signal in real and simulated InSET TSS clusters. Table S18. RT-qPCR analysis of InSETTs and InSETGs. Table S19. RT-qPCR analysis of all InSETTs and InSETGs. Table S20. The log2 cytosol/nucleus ratio of the novel and annotated transcripts of MAML2 and ESYT2. Table S21. RT-PCR primers. Table S22. RACE primers. Table S23. RT-qPCR primers of InSETTs. Table S24. RT-qPCR primers of InSETGs. [file 12915_2023_1753_MOESM2_ESM.xlsx]

## Sheet: S1
Table S1. Comparison with CRISPR/Cas9 screen on known genes
			Growth_K562_48h	Growth_K562_1month	Drug_survival_day0	Drug_survival_imatinib_final	Drug_survival_etoposide_final	Mean	Standard deviation	Difference of means (CS < 0 minus CS > 0)	95% Confidence interval_low	95% Confidence interval_high	Degrees of freedom	p value	Hedge's g
Density of positions (per kb)	Exons of known genes	CS > 0	4.2919	4.2899	4.94685	4.02945	3.22685	4.15699	0.620719	-1.48233	-2.00815	-0.956509	4	0.00143854	-2.53305
		CS < 0	2.38427	2.6701	3.39504	2.46774	2.45616	2.67466	0.416491
	TSS upstream 0-5 kb	CS > 0	2.1685	2.13199	2.07778	1.34541	1.51556	1.84785	0.387068	0.481153	0.236128	0.726178	4	0.00549894	0.920001
		CS < 0	2.96191	2.60206	2.56663	1.74416	1.77024	2.329	0.544485
	TSS upstream 5-10 kb	CS > 0	1.98713	2.14845	1.73528	1.31607	1.11523	1.66043	0.437702	0.712931	0.500789	0.925073	4	0.000734455	1.37851
		CS < 0	2.72306	2.76559	2.71461	1.83907	1.82447	2.37336	0.494806
	TSS upstream 10-20 kb	CS > 0	1.46485	1.46923	1.46103	1.15448	1.16445	1.34281	0.167431	-0.137649	-0.241064	-0.0342344	4	0.0209166	-0.641394
		CS < 0	1.25756	1.35351	1.45303	1.0094	0.95229	1.20516	0.21706
	TSS upstream 20-30 kb	CS > 0	1.55655	1.66084	1.51739	1.16956	1.01938	1.38475	0.275289	-0.0323914	-0.151052	0.086269	4	0.490708	-0.113988
		CS < 0	1.51294	1.48976	1.56855	1.10716	1.08336	1.35235	0.236583
	TSS upstream 30-40 kb	CS > 0	1.68997	1.59099	1.55099	1.08851	0.975887	1.37927	0.323305	0.0249035	-0.214747	0.264554	4	0.787285	0.0826843
		CS < 0	1.41347	1.53485	1.66322	1.27558	1.13374	1.40417	0.208532
	TSS upstream 40-50 kb	CS > 0	1.62514	1.31561	1.23401	0.894978	0.886845	1.19132	0.310641	0.464594	-0.0586047	0.987792	4	0.0692845	1.49532
		CS < 0	1.39227	1.69938	2.04842	1.61288	1.5266	1.65591	0.247
	TSS downstream 0-5 kb	CS > 0	2.92374	2.74636	2.70759	1.61162	1.72519	2.3429	0.622394	0.888225	0.160179	1.61627	4	0.0275988	1.40893
		CS < 0	2.87651	3.42817	4.04498	2.93526	2.8707	3.23112	0.510975
	TSS downstream 5-10 kb	CS > 0	3.02638	3.21642	2.58499	1.74626	1.67389	2.44959	0.713343	1.32226	0.564266	2.08024	4	0.00837999	1.77828
		CS < 0	3.54063	4.17057	4.65387	3.12108	3.37307	3.77185	0.627084
	TSS downstream 10-20 kb	CS > 0	2.63725	2.80391	2.48596	2.36254	2.05708	2.46935	0.283624	-0.341577	-0.723907	0.0407526	4	0.0681743	-1.00404
		CS < 0	1.85472	2.52083	2.44705	1.85277	1.96349	2.12777	0.329241
	TSS downstream 20-30 kb	CS > 0	2.87839	3.65047	3.89699	2.86831	2.89553	3.23794	0.496909	-0.92711	-1.57584	-0.278379	4	0.0165684	-1.58995
		CS < 0	2.74494	2.92441	2.40103	1.66778	1.81599	2.31083	0.554852
	TSS downstream 30-40 kb	CS > 0	3.37677	3.92999	2.75634	2.34557	2.21295	2.92433	0.722028	-0.0114178	-0.266867	0.244031	4	0.907223	-0.014907
		CS < 0	3.52459	3.60068	2.948	2.29386	2.1974	2.91291	0.660223
	TSS downstream 40-50 kb	CS > 0	4.85107	4.42582	2.48326	1.999	1.97382	3.14659	1.3851	0.115081	-1.02236	1.25252	4	0.792712	0.0918582
		CS < 0	3.42178	4.59805	2.71107	2.7271	2.85037	3.26167	0.801507
	Intron not within TSS ±10 kb region	CS > 0	0.293719	0.298428	0.173075	0.166075	0.158896	0.218039	0.0714313	0.07702	0.0583064	0.0957336	4	0.000334933	0.994868
		CS < 0	0.353151	0.381563	0.270579	0.231444	0.238497	0.295047	0.0683795
Average depth of insertions (per kb)	Exons of known genes	CS > 0	19.113	24.5887	18.555	17.6953	16.1158	19.2136	3.21081	-8.09795	-11.9918	-4.20414	4	0.00446668	-2.69126
		CS < 0	13.5606	11.2909	12.7452	9.2725	8.70885	11.1156	2.11269
	TSS upstream 0-5 kb	CS > 0	6.10139	11.3044	5.06054	7.75995	8.70322	7.7859	2.42318	3.34303	1.33728	5.34878	4	0.0098252	1.06193
		CS < 0	9.19129	16.8189	9.38296	10.1545	10.097	11.1289	3.20909
	TSS upstream 5-10 kb	CS > 0	4.72193	8.03783	3.80972	4.95133	6.05015	5.51419	1.62063	9.27135	6.8269	11.7158	4	0.00045992	3.86835
		CS < 0	13.6109	18.897	15.5309	12.1181	13.7708	14.7855	2.59732
	TSS upstream 10-20 kb	CS > 0	17.3592	12.8082	22.1214	29.305	25.4731	21.4134	6.51433	-6.62608	-17.9886	4.73643	4	0.18074	-1.17804
		CS < 0	15.0199	19.9061	12.2431	13.2071	13.5603	14.7873	3.03034
	TSS upstream 20-30 kb	CS > 0	9.15295	12.7241	8.13815	8.17436	9.77972	9.59386	1.88158	0.58798	-1.95655	3.13251	4	0.556069	0.320187
		CS < 0	11.9598	10.7031	10.6393	8.35304	9.25394	10.1818	1.40068
	TSS upstream 30-40 kb	CS > 0	8.78144	9.38701	12.8839	9.34051	8.467	9.77197	1.78203	3.75521	-2.22514	9.73557	4	0.156216	0.876692
		CS < 0	6.29053	10.0945	16.7678	18.79	15.6931	13.5272	5.17307
	TSS upstream 40-50 kb	CS > 0	9.1011	13.6355	5.91561	3.93171	5.76493	7.66977	3.81829	1.68572	-3.37341	6.74485	4	0.407263	0.508967
		CS < 0	7.61187	10.4579	7.57743	9.35415	11.7761	9.35549	1.82184
	TSS downstream 0-5 kb	CS > 0	10.1187	10.011	6.47852	6.99172	6.40782	8.00155	1.89734	8.63255	3.16301	14.1021	4	0.0118559	3.00164
		CS < 0	11.8898	17.6129	16.029	20.5798	17.059	16.6341	3.1457
	TSS downstream 5-10 kb	CS > 0	8.42213	9.55466	2.76398	7.98806	10.4859	7.84295	3.00281	3.1634	-0.00473827	6.33154	4	0.050213	1.09271
		CS < 0	8.2188	13.4799	9.36403	11.7279	12.2411	11.0063	2.1582
	TSS downstream 10-20 kb	CS > 0	16.5329	22.499	9.87279	12.9536	16.3806	15.6478	4.71351	1.36388	-6.91331	9.64107	4	0.671064	0.282758
		CS < 0	10.8995	16.4101	16.6982	20.041	21.0095	17.0117	3.96794
	TSS downstream 20-30 kb	CS > 0	22.0614	15.5209	11.3903	22.1717	18.3751	17.9039	4.57784	-4.51388	-13.1227	4.09497	4	0.219162	-1.07073
		CS < 0	9.44419	17.1088	14.6766	12.3364	13.384	13.39	2.83568
	TSS downstream 30-40 kb	CS > 0	7.17567	7.79092	5.23827	5.12934	7.66977	6.60079	1.31446	7.06666	0.801513	13.3318	4	0.0351296	1.96155
		CS < 0	7.97447	10.2733	14.8382	16.8644	18.3869	13.6675	4.41006
	TSS downstream 40-50 kb	CS > 0	9.10657	7.69956	4.13173	5.6673	5.43191	6.40741	1.97694	8.49703	-0.0703192	17.0644	4	0.0511818	1.2118
		CS < 0	25.0094	23.9	7.90748	8.95465	8.75068	14.9044	8.7358
	Intron not within TSS ±10 kb region	CS > 0	11.8121	16.1768	8.3908	11.1451	10.8964	11.6842	2.82655	1.51358	-0.393153	3.42031	4	0.0922442	0.590239
		CS < 0	12.3771	15.7442	11.5115	12.486	13.8703	13.1978	1.65531

## Sheet: S2
Table S2. Average TPM
Average TPM	Assays		Replica 1	Replica 2	Mean	Standard deviation	Difference of means (Genes with insertions or IACFs minus All genes )	95% Confidence interval_low	95% Confidence interval_high	Degrees of freedom	p value	Hedge's g
All genes	\	CS > 0	2.42561	2.5982	2.5119	0.12204
		CS < 0	8.73012	9.0703	8.90021	0.240544
Genes with insertions in exons	Growth_K562	CS > 0	2.4075	2.60497	2.50624	0.139632	-0.00567	-0.163735	0.152395	1	0.727745	-0.024708
		CS < 0	6.61361	7.1627	6.88816	0.388265	-2.01205	-3.33928	-0.684828	1	0.0330202	-3.55998
	Drug_survival_imatinib	CS > 0	2.66548	2.95936	2.81242	0.207805	0.300515	-0.470053	1.07108	1	0.12677	1.00773
		CS < 0	5.5484	6.01322	5.78081	0.328677	-3.1194	-3.91125	-2.32755	1	0.0127168	-6.18925
	Drug_survival_etoposide	CS > 0	2.65648	2.96495	2.81072	0.218121	0.29881	-0.56445	1.16207	1	0.142328	0.966128
		CS < 0	6.73598	7.23168	6.98383	0.350513	-1.91638	-2.90441	-0.928346	1	0.0258176	-3.64296
All genes	\		12.6758	12.6725	12.6742	0.00233345
Genes with IACFs in exons	Growth_K562		2.85118	3.17522	3.0132	0.487904	-9.66095	-11.7406	-7.58132	1	0.01078	-34.0714
	Drug_survival_imatinib		5.29404	5.82695	5.56049	0.635597	-7.11365	-10.5203	-3.70706	1	0.02398	-15.2554
	Drug_survival_etoposide		4.78436	5.53045	5.15741	0.786338	-7.51675	-12.2777	-2.75579	1	0.03171	-11.514

## Sheet: S3
Table S3. Comparison with CRISPR/Cas9 screen on lncRNAs
			Growth_K562_48h	Growth_K562_1month	Drug_survival_day0	Drug_survival_imatinib_final	Drug_survival_etoposide_final	Mean	Standard deviation	Difference of means (SS > 0 minus SS ≤ 0)	95% Confidence interval_low	95% Confidence interval_high	Degrees of freedom	p value	Hedge's g
Exons of lncRNAs	Density of positions (per kb)	SS ≤ 0	5.63997	6.7361	8.69093	6.90292	6.4585	6.88568	1.11981	-5.28162	-6.93974	-3.6235	4	0.000902513	-5.61616
		SS > 0	2.20115	1.80575	1.60126	1.06061	1.35157	1.60407	0.434827
	Average depth of insertions (per kb)	SS ≤ 0	29.7302	63.7982	31.0812	29.0438	25.1303	35.7567	15.831	-31.3627	-49.2354	-13.49	4	0.00820747	-2.50658
		SS > 0	4.46313	6.77141	6.33523	2.52727	1.87302	4.39401	2.19461

## Sheet: S4
Table S4. Number of IACFs or non-phenotypic insertions in different genomic elements
Cell library	Treatment	Category	Total	Exon		TSS upstream 10 kb		TSS downstream 10 kb		lncRNA exon		vlincRNA		Promoter		Enhancer		Insulator		GENSCAN specific exon in intron		Intron		GENSCAN specific exon in intergenic region		Intergenic
			Unique insertions	Unique insertiosn	Percentage	Unique insertions	Percentage	Unique insertions	Percentage	Unique insertions	Percentage	Unique insertions	Percentage	Unique insertions	Percentage	Unique insertions	Percentage	Unique insertions	Percentage	Unique insertions	Percentage	Unique insertions	Percentage	Unique insertions	Percentage	Unique insertions	Percentage
HepG2.LTR	Growth	IACFs	5375	123	0.0228837	318	0.0591628	260	0.0483721	44	0.00818605	171	0.031814	46	0.00855814	206	0.0383256	10	0.00186047	75	0.0139535	1785	0.332093	79	0.0146977	2258	0.420093
		non-phenotypic	1130252	30995	0.0274231	90162	0.0797716	79358	0.0702127	9137	0.00808404	26249	0.023224	6845	0.00605617	34732	0.0307294	2920	0.00258349	10826	0.00957839	422624	0.37392	13476	0.011923	402928	0.356494
K562.LTR	Growth	IACFs	7466	198	0.0265202	597	0.0799625	467	0.0625502	32	0.0042861	91	0.0121886	20	0.00267881	358	0.0479507	36	0.00482186	105	0.0140638	2715	0.363649	80	0.0107152	2767	0.370613
		non-phenotypic	1468220	40068	0.0272902	133516	0.0909373	104114	0.0709117	9851	0.00670948	24827	0.0169096	3929	0.00267603	53826	0.0366607	8989	0.00612238	15148	0.0103173	523996	0.356892	18517	0.0126119	531439	0.361961
K562.LTR2	Imatinib & Etoposide	IACFs	16525	804	0.0486536	1248	0.0755219	1292	0.0781846	111	0.0067171	214	0.0129501	62	0.00375189	686	0.0415129	107	0.00647504	408	0.0246899	6690	0.404841	281	0.0170045	4622	0.279697
		non-phenotypic	946652	42820	0.0452331	89881	0.0949462	77718	0.0820978	8201	0.00866316	13873	0.0146548	2743	0.00289758	38009	0.040151	7959	0.00840752	13348	0.0141002	340298	0.359475	14211	0.0150119	297591	0.314362
Total		IACFs	29366	1125	0.0383096	2163	0.0736566	2019	0.068753	187	0.00636791	476	0.0162092	128	0.00435878	1250	0.0425662	153	0.00521011	588	0.0200232	11190	0.381053	440	0.0149833	9647	0.328509
		non-phenotypic	3545124	113883	0.0321238	313559	0.088448	261190	0.0736758	27189	0.00766941	64949	0.0183207	13517	0.00381284	126567	0.0357017	19868	0.00560432	39322	0.0110919	1286918	0.363011	46204	0.0130331	1231958	0.347508

## Sheet: S5
Table S5. Clusters generated from simulated positions
No. of simulation	Number of clusters generated from simulated positions																								Ratio of clusters generated from simulated positions versus real clusters
	Growth_HepG2						Growth_K562						Drug_survival_imatinib						Drug_survival_etoposide						Growth_HepG2						Growth_K562						Drug_survival_imatinib						Drug_survival_etoposide
	Depleted			Enriched			Depleted			Enriched			Depleted			Enriched			Depleted			Enriched			Depleted			Enriched			Depleted			Enriched			Depleted			Enriched			Depleted			Enriched
Simulation.1	163	242	234	657	119	723	431	551	544	747	514	295	643	458	564	155	178	182	643	458	563	186	195	256	0.0619253	0.0749864	0.0813276	0.0722228	0.0504763	0.0228576	0.0203826	0.0228993	0.0245001	0.0748206	0.0207065	0.0990411	0.0228008	0.0200948	0.0223835	0.017642	0.0231784	0.0413236	0.0863667	0.0736927	0.0741422	0.0860201	0.0663191	0.0671758
Simulation.2	146	202	227	773	125	671	440	586	543	723	502	291	626	450	580	184	194	208	627	451	581	189	213	266	0.0632184	0.0797496	0.0811781	0.0699023	0.0492978	0.0225477	0.0182568	0.0191143	0.0237671	0.088031	0.0217505	0.0919178	0.0270668	0.0219011	0.0255811	0.0179266	0.025318	0.0429379	0.0840833	0.0724055	0.0762456	0.0838796	0.0653055	0.0693235
Simulation.3	134	183	232	711	113	685	410	591	565	770	501	296	640	449	594	150	178	193	639	449	594	215	203	297	0.058908	0.08043	0.084467	0.0744465	0.0491996	0.0229351	0.0167563	0.0173164	0.0242907	0.0809703	0.0196624	0.0938356	0.0220653	0.0200948	0.0237363	0.0203927	0.0241293	0.0479419	0.0859637	0.0722446	0.078086	0.0854849	0.0650159	0.0708746
Simulation.4	159	207	226	713	115	772	414	557	563	807	515	306	633	455	641	198	179	174	627	456	641	224	188	260	0.0594828	0.0758029	0.084168	0.0780238	0.0505745	0.0237099	0.0198825	0.0195874	0.0236624	0.081198	0.0200104	0.105753	0.0291262	0.0202077	0.0213996	0.0212463	0.0223464	0.0419693	0.0850235	0.07321	0.0842645	0.0838796	0.0660295	0.0764825
Simulation.5	144	223	229	705	121	701	407	639	589	748	531	282	619	459	514	190	170	188	618	456	513	193	171	266	0.058477	0.0869624	0.088055	0.0723194	0.0521457	0.0218503	0.0180068	0.0211014	0.0239765	0.080287	0.0210545	0.0960274	0.0279494	0.0191917	0.0231214	0.018306	0.0203257	0.0429379	0.083143	0.0738536	0.0675693	0.0826756	0.0660295	0.0612099
Simulation.6	157	208	209	677	124	715	460	609	549	764	540	301	622	408	575	180	163	194	620	409	575	193	218	257	0.066092	0.0828797	0.082075	0.0738664	0.0530296	0.0233225	0.0196324	0.0196821	0.0218825	0.0770983	0.0215765	0.0979452	0.0264784	0.0184014	0.0238593	0.018306	0.0259123	0.0414851	0.083546	0.0656476	0.0755883	0.0829431	0.0592239	0.0686076
Simulation.7	152	190	215	662	130	697	433	632	547	792	552	282	664	450	564	169	184	204	665	451	564	196	220	268	0.0622126	0.0860098	0.0817761	0.0765735	0.054208	0.0218503	0.0190071	0.0179788	0.0225107	0.07539	0.0226205	0.0954795	0.0248603	0.0207722	0.0250892	0.0185905	0.02615	0.0432607	0.0891874	0.0724055	0.0741422	0.0889632	0.0653055	0.0672951
Simulation.8	161	214	221	682	115	670	434	574	598	760	498	311	608	491	605	180	179	203	607	491	603	204	165	265	0.0623563	0.0781165	0.0894005	0.0734796	0.048905	0.0240973	0.0201325	0.0202498	0.0231389	0.0776677	0.0200104	0.0917808	0.0264784	0.0202077	0.0249662	0.0193493	0.0196125	0.0427764	0.0816655	0.0790024	0.079532	0.081204	0.0710976	0.0719485
Simulation.9	176	205	233	673	108	702	410	608	533	763	550	308	614	454	578	195	198	167	616	452	577	184	188	284	0.058908	0.0827436	0.0796831	0.0737697	0.0540116	0.0238649	0.0220083	0.0193982	0.0243954	0.0766428	0.0187924	0.0961644	0.0286849	0.0223527	0.0205387	0.0174523	0.0223464	0.0458434	0.0824715	0.0730491	0.0759826	0.082408	0.0654503	0.0688462
Simulation.10	139	200	236	678	122	678	436	587	559	757	520	294	663	451	582	172	151	193	663	451	583	204	227	237	0.0626437	0.0798857	0.08357	0.0731896	0.0510655	0.0227801	0.0173815	0.0189251	0.0247095	0.0772122	0.0212285	0.0928767	0.0253016	0.0170467	0.0237363	0.0193493	0.0269821	0.0382567	0.0890531	0.0725664	0.0765085	0.0886957	0.0653055	0.0695621
Simulation.11	152	208	255	711	128	684	421	568	546	833	492	317	623	488	573	186	207	205	627	488	574	168	180	260	0.0604885	0.0772999	0.0816266	0.0805376	0.0483158	0.0245622	0.0190071	0.0196821	0.0266988	0.0809703	0.0222725	0.0936986	0.027361	0.0233687	0.0252122	0.0159347	0.0213955	0.0419693	0.0836803	0.0785197	0.0753254	0.0838796	0.0706632	0.0684882
Simulation.12	162	201	224	735	110	720	402	594	532	772	527	274	617	423	609	173	221	204	615	423	608	183	221	227	0.0577586	0.0808383	0.0795336	0.0746399	0.0517529	0.0212304	0.0202576	0.0190197	0.023453	0.0837035	0.0191404	0.0986301	0.0254487	0.0249492	0.0250892	0.0173575	0.0262689	0.0366425	0.0828744	0.0680611	0.0800578	0.0822742	0.0612511	0.072545
Simulation.13	172	212	233	621	105	687	439	604	525	734	520	309	609	467	612	177	172	191	610	467	614	196	204	285	0.0630747	0.0821992	0.0784871	0.0709659	0.0510655	0.0239424	0.0215081	0.0200606	0.0243954	0.0707209	0.0182704	0.0941096	0.0260371	0.0194175	0.0234903	0.0185905	0.0242482	0.0460048	0.0817999	0.0751408	0.0804522	0.0816054	0.0676224	0.0732609
Simulation.14	152	182	193	679	108	723	438	563	591	758	524	321	623	493	596	197	157	210	625	494	598	201	197	269	0.062931	0.0766195	0.088354	0.0732863	0.0514583	0.0248722	0.0190071	0.0172218	0.0202073	0.077326	0.0187924	0.0990411	0.0289791	0.0177241	0.0258271	0.0190648	0.0234161	0.0434221	0.0836803	0.0793242	0.0783489	0.083612	0.071532	0.0713519
Simulation.15	160	224	211	665	104	713	448	583	592	718	523	302	634	464	585	181	198	197	633	464	588	189	171	245	0.0643678	0.0793413	0.0885035	0.0694189	0.0513601	0.0234	0.0200075	0.0211961	0.0220919	0.0757317	0.0180964	0.0976712	0.0266255	0.0223527	0.0242283	0.0179266	0.0203257	0.039548	0.0851578	0.0746581	0.0769029	0.0846823	0.067188	0.0701587
Simulation.16	143	215	215	716	131	696	480	581	499	802	469	274	616	456	586	193	175	208	616	455	586	216	192	239	0.0689655	0.0790691	0.0746001	0.0775404	0.0460572	0.0212304	0.0178817	0.0203444	0.0225107	0.0815397	0.0227945	0.0953425	0.0283907	0.0197562	0.0255811	0.0204875	0.0228218	0.0385795	0.0827401	0.0733709	0.0770343	0.082408	0.0658847	0.0699201
Simulation.17	139	195	224	675	110	650	409	581	512	767	456	322	650	459	588	165	201	179	654	458	587	204	185	244	0.0587644	0.0790691	0.0765436	0.0741564	0.0447805	0.0249496	0.0173815	0.0184519	0.023453	0.0768705	0.0191404	0.0890411	0.0242718	0.0226914	0.0220145	0.0193493	0.0219898	0.0393866	0.0873069	0.0738536	0.0772972	0.0874916	0.0663191	0.0700394
Simulation.18	144	217	221	756	123	724	440	606	574	805	507	303	637	441	579	191	208	212	636	442	580	203	185	263	0.0632184	0.0824714	0.0858125	0.0778304	0.0497889	0.0234775	0.0180068	0.0205337	0.0231389	0.086095	0.0214025	0.0991781	0.0280965	0.0234816	0.0260731	0.0192545	0.0219898	0.0424536	0.0855608	0.0709574	0.0761141	0.0850836	0.0640023	0.0692042
Simulation.19	150	225	204	675	109	737	411	590	550	763	488	299	630	463	574	161	184	181	631	464	576	201	201	263	0.0590517	0.080294	0.0822245	0.0737697	0.047923	0.0231675	0.018757	0.0212907	0.021359	0.0768705	0.0189664	0.100959	0.0236834	0.0207722	0.0222605	0.0190648	0.0238916	0.0424536	0.0846206	0.0744972	0.0754568	0.0844147	0.067188	0.0687269
Simulation.20	142	197	202	711	131	732	429	596	548	761	532	325	597	462	620	195	196	204	595	461	620	181	193	241	0.0616379	0.0811105	0.0819255	0.0735763	0.0522439	0.0251821	0.0177567	0.0186412	0.0211496	0.0809703	0.0227945	0.100274	0.0286849	0.0221269	0.0250892	0.0171678	0.0229407	0.0389023	0.080188	0.0743363	0.0815039	0.0795987	0.0667535	0.0739769
Simulation.21	160	211	226	707	110	722	461	569	594	736	492	300	629	479	590	190	189	217	630	479	590	187	225	262	0.0662356	0.077436	0.0888025	0.0711592	0.0483158	0.023245	0.0200075	0.0199659	0.0236624	0.0805147	0.0191404	0.0989041	0.0279494	0.0213366	0.026688	0.0177369	0.0267443	0.0422922	0.0844862	0.0770716	0.0775601	0.0842809	0.06936	0.0703973
Simulation.22	134	210	247	647	114	649	407	596	563	739	519	303	661	461	579	186	192	196	662	460	579	199	173	277	0.058477	0.0811105	0.084168	0.0714493	0.0509673	0.0234775	0.0167563	0.0198713	0.0258612	0.0736818	0.0198364	0.0889041	0.027361	0.0216753	0.0241053	0.0188751	0.0205634	0.0447135	0.0887844	0.0741754	0.0761141	0.0885619	0.0666087	0.0690848
Simulation.23	142	193	207	688	127	696	427	622	563	763	541	269	628	461	640	183	199	216	627	461	637	212	199	281	0.0613506	0.0846489	0.084168	0.0737697	0.0531278	0.020843	0.0177567	0.0182627	0.0216731	0.078351	0.0220985	0.0953425	0.0269197	0.0224656	0.026565	0.0201081	0.0236539	0.0453592	0.0843519	0.0741754	0.084133	0.0838796	0.0667535	0.0760052
Simulation.24	147	216	244	709	135	700	430	605	503	788	497	280	640	428	569	185	195	196	640	428	569	205	177	274	0.0617816	0.0823353	0.0751981	0.0761868	0.0488068	0.0216953	0.0183819	0.0204391	0.0255471	0.0807425	0.0234905	0.0958904	0.0272139	0.022014	0.0241053	0.0194442	0.0210389	0.0442292	0.0859637	0.0688656	0.0747995	0.0856187	0.0619751	0.0678917
Simulation.25	161	232	213	711	105	717	405	619	591	794	531	295	622	449	575	167	204	176	623	449	575	191	217	232	0.0581897	0.0842406	0.088354	0.0767669	0.0521457	0.0228576	0.0201325	0.0219531	0.0223013	0.0809703	0.0182704	0.0982192	0.024566	0.02303	0.0216456	0.0181163	0.0257934	0.0374496	0.083546	0.0722446	0.0755883	0.0833445	0.0650159	0.0686076
Simulation.26	138	203	213	707	128	700	407	611	558	781	513	316	637	442	571	185	179	192	639	446	571	217	201	263	0.058477	0.0831519	0.0834205	0.07551	0.0503781	0.0244847	0.0172565	0.0192089	0.0223013	0.0805147	0.0222725	0.0958904	0.0272139	0.0202077	0.0236133	0.0205824	0.0238916	0.0424536	0.0855608	0.0711183	0.0750624	0.0854849	0.0645815	0.0681303
Simulation.27	154	227	223	719	116	759	398	580	573	772	474	302	660	450	581	197	172	189	659	449	580	225	196	269	0.0571839	0.078933	0.085663	0.0746399	0.0465482	0.0234	0.0192572	0.0214799	0.0233483	0.0818813	0.0201844	0.103973	0.0289791	0.0194175	0.0232444	0.0213412	0.0232973	0.0434221	0.0886501	0.0724055	0.076377	0.0881605	0.0650159	0.0692042
Simulation.28	128	218	231	616	135	636	446	563	527	733	569	297	617	460	582	187	155	199	615	462	583	202	213	275	0.0640805	0.0766195	0.0787861	0.0708692	0.0558774	0.0230126	0.016006	0.0206283	0.0241859	0.0701515	0.0234905	0.0871233	0.0275081	0.0174983	0.0244742	0.0191596	0.025318	0.0443906	0.0828744	0.0740145	0.0765085	0.0822742	0.0668983	0.0695621
Simulation.29	168	223	214	708	127	743	416	639	633	816	477	294	648	464	628	193	182	202	649	463	628	189	190	262	0.0597701	0.0869624	0.094633	0.0788939	0.0468428	0.0227801	0.0210079	0.0211014	0.022406	0.0806286	0.0220985	0.101781	0.0283907	0.0205464	0.0248432	0.0179266	0.0225841	0.0422922	0.0870383	0.0746581	0.0825555	0.0868227	0.0670432	0.0749314
Simulation.30	145	242	240	710	123	665	429	593	587	799	494	290	642	440	625	193	191	196	641	440	627	197	178	289	0.0616379	0.0807022	0.087756	0.0772503	0.0485122	0.0224702	0.0181318	0.0228993	0.0251283	0.0808564	0.0214025	0.0910959	0.0283907	0.0215624	0.0241053	0.0186854	0.0211577	0.0466505	0.0862324	0.0707965	0.0821612	0.0857525	0.0637127	0.0748121
Simulation.31	154	203	209	674	109	693	450	593	601	715	518	270	660	447	571	163	185	199	662	447	573	182	196	218	0.0646552	0.0807022	0.089849	0.0691289	0.0508691	0.0209205	0.0192572	0.0192089	0.0218825	0.0767566	0.0189664	0.0949315	0.0239776	0.0208851	0.0244742	0.0172626	0.0232973	0.0351897	0.0886501	0.0719228	0.0750624	0.0885619	0.0647263	0.0683689
Simulation.32	146	200	224	711	122	699	428	618	535	744	529	308	613	476	550	191	186	160	611	478	551	202	186	292	0.0614943	0.0841045	0.0799821	0.0719327	0.0519493	0.0238649	0.0182568	0.0189251	0.023453	0.0809703	0.0212285	0.0957534	0.0280965	0.020998	0.0196778	0.0191596	0.0221086	0.0471348	0.0823371	0.0765889	0.0723018	0.0817391	0.0692152	0.0657439
Simulation.33	138	213	221	685	122	710	454	566	585	783	527	296	642	479	566	176	172	194	640	481	567	204	178	264	0.0652299	0.0770278	0.087457	0.0757034	0.0517529	0.0229351	0.0172565	0.0201552	0.0231389	0.0780093	0.0212285	0.0972603	0.02589	0.0194175	0.0238593	0.0193493	0.0211577	0.042615	0.0862324	0.0770716	0.0744052	0.0856187	0.0696496	0.067653
Simulation.34	141	182	206	683	107	672	430	611	564	738	481	299	607	457	630	178	192	188	605	458	628	222	191	253	0.0617816	0.0831519	0.0843175	0.0713526	0.0472356	0.0231675	0.0176316	0.0172218	0.0215684	0.0777816	0.0186184	0.0920548	0.0261842	0.0216753	0.0231214	0.0210566	0.022703	0.0408394	0.0815312	0.0735318	0.0828185	0.0809365	0.0663191	0.0749314
Simulation.35	143	210	231	680	126	673	459	610	564	782	538	295	608	436	562	215	170	186	608	436	561	194	174	263	0.0659483	0.0830158	0.0843175	0.0756067	0.0528332	0.0228576	0.0178817	0.0198713	0.0241859	0.0774399	0.0219245	0.0921918	0.0316269	0.0191917	0.0228754	0.0184008	0.0206823	0.0424536	0.0816655	0.0701529	0.0738793	0.0813378	0.0631335	0.0669371
Simulation.36	144	206	248	660	120	699	432	613	601	835	521	309	647	446	558	194	196	198	647	446	558	162	177	262	0.062069	0.0834241	0.089849	0.0807309	0.0511637	0.0239424	0.0180068	0.0194928	0.0259659	0.0751623	0.0208805	0.0957534	0.0285378	0.0221269	0.0243512	0.0153656	0.0210389	0.0422922	0.086904	0.0717619	0.0733535	0.0865552	0.0645815	0.0665792
Simulation.37	156	211	224	680	105	675	386	542	570	801	521	314	630	442	577	162	176	206	629	441	578	212	197	247	0.0554598	0.0737616	0.0852145	0.0774437	0.0511637	0.0243298	0.0195073	0.0199659	0.023453	0.0774399	0.0182704	0.0924658	0.0238305	0.019869	0.0253351	0.0201081	0.0234161	0.0398709	0.0846206	0.0711183	0.0758512	0.0841472	0.0638575	0.0689655
Simulation.38	134	189	239	720	129	715	449	615	570	772	520	306	629	471	582	186	203	213	628	471	585	218	218	257	0.0645115	0.0836962	0.0852145	0.0746399	0.0510655	0.0237099	0.0167563	0.0178842	0.0250236	0.0819952	0.0224465	0.0979452	0.027361	0.0229171	0.026196	0.0206772	0.0259123	0.0414851	0.0844862	0.0757844	0.0765085	0.0840134	0.0682016	0.0698007
Simulation.39	163	224	214	674	115	658	388	593	569	779	552	323	620	467	584	179	183	172	621	467	585	198	216	274	0.0557471	0.0807022	0.085065	0.0753166	0.054208	0.0250271	0.0203826	0.0211961	0.022406	0.0767566	0.0200104	0.090137	0.0263313	0.0206593	0.0211536	0.0187802	0.0256746	0.0442292	0.0832774	0.0751408	0.0767714	0.0830769	0.0676224	0.0698007
Simulation.40	143	220	192	707	115	673	412	593	571	798	511	308	668	450	579	165	169	197	667	450	580	206	207	247	0.0591954	0.0807022	0.085364	0.0771536	0.0501817	0.0238649	0.0178817	0.0208176	0.0201026	0.0805147	0.0200104	0.0921918	0.0242718	0.0190788	0.0242283	0.019539	0.0246048	0.0398709	0.0897246	0.0724055	0.0761141	0.0892308	0.0651607	0.0692042
Simulation.41	144	211	237	654	114	719	417	600	502	774	520	305	655	418	614	156	187	198	655	417	616	200	195	302	0.0599138	0.0816549	0.0750486	0.0748332	0.0510655	0.0236324	0.0180068	0.0199659	0.0248142	0.074479	0.0198364	0.0984932	0.0229479	0.0211109	0.0243512	0.0189699	0.0231784	0.048749	0.0879785	0.0672566	0.0807151	0.0876254	0.0603823	0.0734996
Simulation.42	141	184	190	670	127	705	415	609	543	777	514	321	629	452	560	176	197	194	629	450	564	200	208	248	0.0596264	0.0828797	0.0811781	0.0751233	0.0504763	0.0248722	0.0176316	0.0174111	0.0198932	0.0763011	0.0220985	0.0965753	0.02589	0.0222398	0.0238593	0.0189699	0.0247236	0.0400323	0.0844862	0.0727273	0.0736164	0.0841472	0.0651607	0.0672951
Simulation.43	155	197	216	662	116	691	411	583	585	774	521	296	646	422	609	191	181	204	648	424	607	211	175	259	0.0590517	0.0793413	0.087457	0.0748332	0.0511637	0.0229351	0.0193823	0.0186412	0.0226154	0.07539	0.0201844	0.0946575	0.0280965	0.0204335	0.0250892	0.0200133	0.0208011	0.0418079	0.0867696	0.0679002	0.0800578	0.086689	0.0613959	0.0724257
Simulation.44	139	201	236	725	119	667	405	601	578	819	517	301	637	437	561	177	177	202	638	435	562	221	193	252	0.0581897	0.081791	0.0864105	0.079184	0.0507709	0.0233225	0.0173815	0.0190197	0.0247095	0.0825646	0.0207065	0.0913699	0.0260371	0.0199819	0.0248432	0.0209618	0.0229407	0.040678	0.0855608	0.0703138	0.0737479	0.0853512	0.0629887	0.0670564
Simulation.45	131	206	211	663	129	676	405	585	561	824	529	313	633	438	584	159	161	221	631	437	587	189	197	273	0.0581897	0.0796135	0.083869	0.0796674	0.0519493	0.0242523	0.0163811	0.0194928	0.0220919	0.0755039	0.0224465	0.0926027	0.0233892	0.0181757	0.0271799	0.0179266	0.0234161	0.0440678	0.0850235	0.0704747	0.0767714	0.0844147	0.0632783	0.0700394
Simulation.46	137	202	236	707	126	701	414	588	587	786	562	310	650	460	586	192	176	181	649	460	588	171	205	287	0.0594828	0.0800218	0.087756	0.0759934	0.05519	0.0240198	0.0171314	0.0191143	0.0247095	0.0805147	0.0219245	0.0960274	0.0282436	0.019869	0.0222605	0.0162193	0.0243671	0.0463277	0.0873069	0.0740145	0.0770343	0.0868227	0.0666087	0.0701587
Simulation.47	140	214	220	670	126	660	397	626	528	790	499	307	654	478	567	200	170	184	656	478	566	211	176	279	0.0570402	0.0851932	0.0789356	0.0763802	0.0490032	0.0237874	0.0175066	0.0202498	0.0230342	0.0763011	0.0219245	0.090411	0.0294204	0.0191917	0.0226294	0.0200133	0.02092	0.0450363	0.0878442	0.0769107	0.0745366	0.0877592	0.0692152	0.0675337
Simulation.48	160	206	225	686	120	695	407	595	557	786	539	278	634	451	572	190	207	202	633	452	571	201	207	235	0.058477	0.0809744	0.083271	0.0759934	0.0529314	0.0215404	0.0200075	0.0194928	0.0235577	0.0781232	0.0208805	0.0952055	0.0279494	0.0233687	0.0248432	0.0190648	0.0246048	0.0379338	0.0851578	0.0725664	0.0751939	0.0846823	0.0654503	0.0681303
Simulation.49	165	224	215	695	112	671	430	588	535	800	512	298	682	454	616	180	183	190	684	455	616	202	183	289	0.0617816	0.0800218	0.0799821	0.077347	0.0502799	0.02309	0.0206327	0.0211961	0.0225107	0.0791482	0.0194884	0.0919178	0.0264784	0.0206593	0.0233674	0.0191596	0.0217521	0.0466505	0.0916051	0.0730491	0.080978	0.091505	0.0658847	0.0734996
Simulation.50	151	210	220	690	129	708	437	613	543	776	539	300	614	450	570	197	198	188	612	449	571	178	207	278	0.0627874	0.0834241	0.0811781	0.0750266	0.0529314	0.023245	0.0188821	0.0198713	0.0230342	0.0785787	0.0224465	0.0969863	0.0289791	0.0223527	0.0231214	0.0168832	0.0246048	0.0448749	0.0824715	0.0724055	0.074931	0.0818729	0.0650159	0.0681303
Simulation.51	163	185	204	731	116	701	435	636	561	797	525	309	647	457	659	182	143	197	646	457	661	198	200	277	0.0625	0.0865542	0.083869	0.0770569	0.0515565	0.0239424	0.0203826	0.0175057	0.021359	0.0832479	0.0201844	0.0960274	0.0267726	0.0161436	0.0242283	0.0187802	0.0237727	0.0447135	0.086904	0.0735318	0.0866307	0.0864214	0.0661743	0.0788689
Simulation.52	145	223	188	669	107	729	432	616	550	789	490	301	671	470	613	152	187	229	671	468	614	202	205	262	0.062069	0.0838323	0.0822245	0.0762835	0.0481194	0.0233225	0.0181318	0.0211014	0.0196838	0.0761872	0.0186184	0.099863	0.0223595	0.0211109	0.0281638	0.0191596	0.0243671	0.0422922	0.0901276	0.0756235	0.0805837	0.0897659	0.0677672	0.0732609
Simulation.53	141	204	207	697	113	712	425	577	561	733	514	315	647	466	608	156	181	200	644	465	607	186	210	218	0.0610632	0.0785248	0.083869	0.0708692	0.0504763	0.0244073	0.0176316	0.0193036	0.0216731	0.0793759	0.0196624	0.0975342	0.0229479	0.0204335	0.0245972	0.017642	0.0249614	0.0351897	0.086904	0.0749799	0.0799264	0.0861538	0.0673328	0.0724257
Simulation.54	142	224	210	660	112	701	391	565	561	811	483	305	672	475	594	177	165	211	671	476	594	191	210	256	0.0561782	0.0768917	0.083869	0.0784105	0.047432	0.0236324	0.0177567	0.0211961	0.0219872	0.0751623	0.0194884	0.0960274	0.0260371	0.0186272	0.0259501	0.0181163	0.0249614	0.0413236	0.0902619	0.076428	0.078086	0.0897659	0.0689256	0.0708746
Simulation.55	145	216	214	710	103	693	435	592	502	827	540	297	673	453	590	172	187	189	673	453	586	200	186	258	0.0625	0.0805661	0.0750486	0.0799575	0.0530296	0.0230126	0.0181318	0.0204391	0.022406	0.0808564	0.0179224	0.0949315	0.0253016	0.0211109	0.0232444	0.0189699	0.0221086	0.0416465	0.0903962	0.0728882	0.0775601	0.0900334	0.0655951	0.0699201
Simulation.56	143	224	234	674	113	708	408	590	519	795	512	331	639	426	603	179	186	205	635	425	606	186	219	243	0.0586207	0.080294	0.0775901	0.0768636	0.0502799	0.025647	0.0178817	0.0211961	0.0245001	0.0767566	0.0196624	0.0969863	0.0263313	0.020998	0.0252122	0.017642	0.0260311	0.0392252	0.0858294	0.0685438	0.0792691	0.0849498	0.0615407	0.0723064
Simulation.57	140	207	222	657	116	679	400	619	552	783	532	315	670	474	558	191	195	196	668	474	560	167	202	272	0.0574713	0.0842406	0.0825235	0.0757034	0.0522439	0.0244073	0.0175066	0.0195874	0.0232436	0.0748206	0.0201844	0.0930137	0.0280965	0.022014	0.0241053	0.0158399	0.0240105	0.0439064	0.0899933	0.0762671	0.0733535	0.0893645	0.068636	0.0668178
Simulation.58	155	210	201	716	116	707	433	586	539	709	489	352	654	434	597	196	183	208	656	432	598	197	192	258	0.0622126	0.0797496	0.0805801	0.0685488	0.0480212	0.0272741	0.0193823	0.0198713	0.0210449	0.0815397	0.0201844	0.0968493	0.028832	0.0206593	0.0255811	0.0186854	0.0228218	0.0416465	0.0878442	0.0698311	0.0784803	0.0877592	0.0625543	0.0713519
Simulation.59	143	197	235	711	129	673	422	587	561	774	469	298	632	463	591	175	200	212	633	460	592	198	193	275	0.0606322	0.0798857	0.083869	0.0748332	0.0460572	0.02309	0.0178817	0.0186412	0.0246048	0.0809703	0.0224465	0.0921918	0.0257429	0.0225785	0.0260731	0.0187802	0.0229407	0.0443906	0.0848892	0.0744972	0.0776916	0.0846823	0.0666087	0.070636
Simulation.60	161	230	216	682	129	733	438	563	518	837	507	279	675	460	635	176	192	193	677	459	638	212	173	253	0.062931	0.0766195	0.0774406	0.0809243	0.0497889	0.0216179	0.0201325	0.0217638	0.0226154	0.0776677	0.0224465	0.100411	0.02589	0.0216753	0.0237363	0.0201081	0.0205634	0.0408394	0.0906649	0.0740145	0.0834757	0.0905686	0.0664639	0.0761246
Simulation.61	139	196	214	668	109	733	403	671	541	780	550	312	664	438	588	159	168	192	663	436	590	182	196	250	0.0579023	0.0913174	0.0808791	0.0754133	0.0540116	0.0241748	0.0173815	0.0185466	0.022406	0.0760733	0.0189664	0.100411	0.0233892	0.0189659	0.0236133	0.0172626	0.0232973	0.0403551	0.0891874	0.0704747	0.0772972	0.0886957	0.0631335	0.0703973
Simulation.62	170	228	225	685	115	676	432	561	559	795	495	303	662	459	562	178	172	212	660	460	567	197	180	259	0.062069	0.0763473	0.08357	0.0768636	0.0486104	0.0234775	0.021258	0.0215746	0.0235577	0.0780093	0.0200104	0.0926027	0.0261842	0.0194175	0.0260731	0.0186854	0.0213955	0.0418079	0.0889187	0.0738536	0.0738793	0.0882943	0.0666087	0.067653
Simulation.63	121	233	198	651	132	728	411	571	564	750	476	321	630	428	601	157	186	219	629	428	599	231	214	245	0.0590517	0.0777082	0.0843175	0.0725128	0.0467446	0.0248722	0.0151307	0.0220477	0.0207308	0.0741373	0.0229685	0.099726	0.023095	0.020998	0.026934	0.0219103	0.0254368	0.039548	0.0846206	0.0688656	0.0790062	0.0841472	0.0619751	0.0714712
Simulation.64	128	217	245	680	127	690	448	621	556	821	488	293	612	419	599	174	189	180	613	420	600	185	206	239	0.0643678	0.0845128	0.0831215	0.0793774	0.047923	0.0227026	0.016006	0.0205337	0.0256518	0.0774399	0.0220985	0.0945205	0.0255958	0.0213366	0.0221375	0.0175472	0.0244859	0.0385795	0.0822028	0.0674175	0.0787433	0.0820067	0.0608167	0.0715905
Simulation.65	170	177	223	704	134	684	420	641	563	773	497	284	639	428	610	190	175	200	639	428	611	195	194	269	0.0603448	0.0872346	0.084168	0.0747365	0.0488068	0.0220053	0.021258	0.0167487	0.0233483	0.0801731	0.0233165	0.0936986	0.0279494	0.0197562	0.0245972	0.0184957	0.0230596	0.0434221	0.0858294	0.0688656	0.0801893	0.0854849	0.0619751	0.072903
Simulation.66	125	207	194	708	122	701	434	560	569	752	522	313	640	463	580	200	185	214	638	463	583	199	211	241	0.0623563	0.0762112	0.085065	0.0727062	0.0512619	0.0242523	0.0156309	0.0195874	0.020312	0.0806286	0.0212285	0.0960274	0.0294204	0.0208851	0.026319	0.0188751	0.0250802	0.0389023	0.0859637	0.0744972	0.0762456	0.0853512	0.0670432	0.0695621
Simulation.67	152	201	227	723	141	741	442	575	544	781	529	316	618	458	613	158	201	208	618	458	613	195	204	262	0.0635057	0.0782526	0.0813276	0.07551	0.0519493	0.0244847	0.0190071	0.0190197	0.0237671	0.0823369	0.0245345	0.101507	0.0232421	0.0226914	0.0255811	0.0184957	0.0242482	0.0422922	0.0830087	0.0736927	0.0805837	0.0826756	0.0663191	0.0731416
Simulation.68	146	209	204	701	117	681	419	613	572	783	511	330	576	442	583	186	158	178	576	442	582	184	223	284	0.0602011	0.0834241	0.0855135	0.0757034	0.0501817	0.0255695	0.0182568	0.0197767	0.021359	0.0798315	0.0203584	0.0932877	0.027361	0.017837	0.0218915	0.0174523	0.0265066	0.0458434	0.0773674	0.0711183	0.0766399	0.0770569	0.0640023	0.0694428
Simulation.69	152	207	181	682	116	707	435	652	527	788	521	293	651	479	587	187	207	186	651	479	588	184	210	219	0.0625	0.0887316	0.0787861	0.0761868	0.0511637	0.0227026	0.0190071	0.0195874	0.0189509	0.0776677	0.0201844	0.0968493	0.0275081	0.0233687	0.0228754	0.0174523	0.0249614	0.0353511	0.0874412	0.0770716	0.0771658	0.0870903	0.06936	0.0701587
Simulation.70	157	203	216	716	107	680	404	565	528	763	532	313	684	471	578	178	184	210	685	471	578	204	216	285	0.058046	0.0768917	0.0789356	0.0737697	0.0522439	0.0242523	0.0196324	0.0192089	0.0226154	0.0815397	0.0186184	0.0931507	0.0261842	0.0207722	0.0258271	0.0193493	0.0256746	0.0460048	0.0918737	0.0757844	0.0759826	0.0916388	0.0682016	0.0689655
Simulation.71	128	218	196	665	133	705	428	599	557	775	497	284	630	419	532	160	174	203	628	420	530	204	217	260	0.0614943	0.0815188	0.083271	0.0749299	0.0488068	0.0220053	0.016006	0.0206283	0.0205214	0.0757317	0.0231425	0.0965753	0.0235363	0.0196433	0.0249662	0.0193493	0.0257934	0.0419693	0.0846206	0.0674175	0.0699356	0.0840134	0.0608167	0.0632383
Simulation.72	140	182	227	722	97	714	383	594	540	728	506	344	682	428	595	171	182	185	683	425	597	212	202	260	0.0550287	0.0808383	0.0807296	0.0703858	0.0496907	0.0266543	0.0175066	0.0172218	0.0237671	0.082223	0.0168784	0.0978082	0.0251545	0.0205464	0.0227524	0.0201081	0.0240105	0.0419693	0.0916051	0.0688656	0.0782174	0.0913712	0.0615407	0.0712325
Simulation.73	146	197	234	718	134	678	464	604	564	794	542	315	636	427	564	188	175	197	636	430	565	212	184	262	0.0666667	0.0821992	0.0843175	0.0767669	0.053226	0.0244073	0.0182568	0.0186412	0.0245001	0.0817675	0.0233165	0.0928767	0.0276552	0.0197562	0.0242283	0.0201081	0.0218709	0.0422922	0.0854265	0.0687047	0.0741422	0.0850836	0.0622647	0.0674144
Simulation.74	140	216	209	692	130	676	413	566	542	722	533	319	623	446	589	157	189	211	623	446	589	189	220	234	0.0593391	0.0770278	0.0810286	0.0698057	0.0523421	0.0247172	0.0175066	0.0204391	0.0218825	0.0788065	0.0226205	0.0926027	0.023095	0.0213366	0.0259501	0.0179266	0.02615	0.0377724	0.0836803	0.0717619	0.0774287	0.0833445	0.0645815	0.070278
Simulation.75	132	209	203	713	120	666	427	584	504	797	553	326	620	447	613	182	197	183	621	443	614	200	197	280	0.0613506	0.0794774	0.0753476	0.0770569	0.0543062	0.0252596	0.0165062	0.0197767	0.0212543	0.081198	0.0208805	0.0912329	0.0267726	0.0222398	0.0225065	0.0189699	0.0234161	0.0451977	0.0832774	0.0719228	0.0805837	0.0830769	0.0641471	0.0732609
Simulation.76	149	205	208	649	119	664	424	624	565	823	496	292	608	413	610	181	149	189	605	414	612	211	201	255	0.0609195	0.0849211	0.084467	0.0795707	0.0487086	0.0226251	0.018632	0.0193982	0.0217778	0.0739096	0.0207065	0.0909589	0.0266255	0.016821	0.0232444	0.0200133	0.0238916	0.0411622	0.0816655	0.0664521	0.0801893	0.0809365	0.0599479	0.0730223
Simulation.77	139	235	206	662	115	721	440	608	539	746	556	315	630	447	575	170	180	203	629	448	576	178	203	237	0.0632184	0.0827436	0.0805801	0.0721261	0.0546008	0.0244073	0.0173815	0.0222369	0.0215684	0.07539	0.0200104	0.0987671	0.0250074	0.0203206	0.0249662	0.0168832	0.0241293	0.0382567	0.0846206	0.0719228	0.0755883	0.0841472	0.0648711	0.0687269
Simulation.78	148	226	237	642	119	658	446	599	570	759	529	298	622	475	568	173	190	182	624	475	568	197	205	287	0.0640805	0.0815188	0.0852145	0.073383	0.0519493	0.02309	0.0185069	0.0213853	0.0248142	0.0731124	0.0207065	0.090137	0.0254487	0.0214495	0.0223835	0.0186854	0.0243671	0.0463277	0.083546	0.076428	0.0746681	0.0834783	0.0687808	0.0677723
Simulation.79	154	207	232	699	128	734	419	622	569	746	552	333	647	415	634	165	179	215	648	413	634	193	205	265	0.0602011	0.0846489	0.085065	0.0721261	0.054208	0.025802	0.0192572	0.0195874	0.0242907	0.0796037	0.0222725	0.100548	0.0242718	0.0202077	0.026442	0.018306	0.0243671	0.0427764	0.086904	0.0667739	0.0833443	0.086689	0.0598031	0.0756473
Simulation.80	153	208	195	711	130	701	420	635	507	777	512	327	615	460	586	205	197	191	615	460	587	195	205	241	0.0603448	0.0864181	0.0757961	0.0751233	0.0502799	0.0253371	0.0191322	0.0196821	0.0204167	0.0809703	0.0226205	0.0960274	0.0301559	0.0222398	0.0234903	0.0184957	0.0243671	0.0389023	0.0826058	0.0740145	0.0770343	0.0822742	0.0666087	0.0700394
Simulation.81	141	222	221	664	114	701	429	588	569	756	543	285	671	418	585	190	169	186	669	420	585	189	189	254	0.0616379	0.0800218	0.085065	0.0730929	0.0533242	0.0220828	0.0176316	0.0210068	0.0231389	0.0756178	0.0198364	0.0960274	0.0279494	0.0190788	0.0228754	0.0179266	0.0224652	0.0410008	0.0901276	0.0672566	0.0769029	0.0894983	0.0608167	0.0698007
Simulation.82	146	210	202	680	129	690	413	593	549	820	510	273	628	431	544	173	172	193	627	431	544	193	202	266	0.0593391	0.0807022	0.082075	0.0792807	0.0500835	0.021153	0.0182568	0.0198713	0.0211496	0.0774399	0.0224465	0.0945205	0.0254487	0.0194175	0.0237363	0.018306	0.0240105	0.0429379	0.0843519	0.0693484	0.0715131	0.0838796	0.0624095	0.0649087
Simulation.83	141	213	245	682	140	681	419	609	545	794	490	317	605	407	564	183	176	200	605	407	562	192	193	251	0.0602011	0.0828797	0.0814771	0.0767669	0.0481194	0.0245622	0.0176316	0.0201552	0.0256518	0.0776677	0.0243605	0.0932877	0.0269197	0.019869	0.0245972	0.0182111	0.0229407	0.0405165	0.0812626	0.0654867	0.0741422	0.0809365	0.0589343	0.0670564
Simulation.84	153	228	210	699	108	710	427	568	542	732	520	308	698	427	601	174	197	218	700	426	601	187	201	253	0.0613506	0.0772999	0.0810286	0.0707725	0.0510655	0.0238649	0.0191322	0.0215746	0.0219872	0.0796037	0.0187924	0.0972603	0.0255958	0.0222398	0.026811	0.0177369	0.0238916	0.0408394	0.0937542	0.0687047	0.0790062	0.0936455	0.0616855	0.0717098
Simulation.85	160	219	217	673	128	735	416	645	557	771	519	304	614	419	528	165	174	182	615	421	528	201	212	265	0.0597701	0.087779	0.083271	0.0745432	0.0509673	0.0235549	0.0200075	0.0207229	0.0227201	0.0766428	0.0222725	0.100685	0.0242718	0.0196433	0.0223835	0.0190648	0.0251991	0.0427764	0.0824715	0.0674175	0.0694098	0.0822742	0.0609615	0.0629996
Simulation.86	137	230	213	684	95	662	430	603	521	750	513	334	600	441	565	176	181	199	598	442	567	181	215	244	0.0617816	0.0820631	0.0778891	0.0725128	0.0503781	0.0258794	0.0171314	0.0217638	0.0223013	0.0778955	0.0165304	0.0906849	0.02589	0.0204335	0.0244742	0.0171678	0.0255557	0.0393866	0.080591	0.0709574	0.0742737	0.08	0.0640023	0.067653
Simulation.87	168	200	216	674	128	699	453	591	548	717	539	291	644	460	627	189	200	175	642	461	628	203	215	276	0.0650862	0.08043	0.0819255	0.0693222	0.0529314	0.0225477	0.0210079	0.0189251	0.0226154	0.0767566	0.0222725	0.0957534	0.0278023	0.0225785	0.0215226	0.0192545	0.0255557	0.0445521	0.086501	0.0740145	0.0824241	0.0858863	0.0667535	0.0749314
Simulation.88	138	214	212	733	134	703	408	625	542	770	527	301	647	448	577	199	189	205	645	446	577	190	222	248	0.0586207	0.0850572	0.0810286	0.0744465	0.0517529	0.0233225	0.0172565	0.0202498	0.0221966	0.0834757	0.0233165	0.0963014	0.0292733	0.0213366	0.0252122	0.0180214	0.0263877	0.0400323	0.086904	0.0720837	0.0758512	0.0862876	0.0645815	0.0688462
Simulation.89	145	214	212	689	107	733	428	618	552	750	523	298	609	503	601	149	175	184	607	503	600	199	208	277	0.0614943	0.0841045	0.0825235	0.0725128	0.0513601	0.02309	0.0181318	0.0202498	0.0221966	0.0784649	0.0186184	0.100411	0.0219182	0.0197562	0.0226294	0.0188751	0.0247236	0.0447135	0.0817999	0.0809332	0.0790062	0.081204	0.0728352	0.0715905
Simulation.90	164	211	253	677	107	669	400	574	566	759	498	323	644	450	617	172	202	204	644	450	617	189	219	254	0.0574713	0.0781165	0.0846165	0.073383	0.048905	0.0250271	0.0205077	0.0199659	0.0264894	0.0770983	0.0186184	0.0916438	0.0253016	0.0228042	0.0250892	0.0179266	0.0260311	0.0410008	0.086501	0.0724055	0.0811095	0.0861538	0.0651607	0.0736189
Simulation.91	145	231	222	664	121	675	473	574	624	783	511	320	675	415	583	202	194	200	672	415	584	218	208	261	0.0679598	0.0781165	0.0932875	0.0757034	0.0501817	0.0247947	0.0181318	0.0218584	0.0232436	0.0756178	0.0210545	0.0924658	0.0297146	0.0219011	0.0245972	0.0206772	0.0247236	0.0421308	0.0906649	0.0667739	0.0766399	0.0898997	0.0600927	0.0696814
Simulation.92	155	216	231	696	104	696	424	618	557	781	513	275	678	449	587	165	177	196	678	449	587	207	182	262	0.0609195	0.0841045	0.083271	0.07551	0.0503781	0.0213079	0.0193823	0.0204391	0.0241859	0.079262	0.0180964	0.0953425	0.0242718	0.0199819	0.0241053	0.0196339	0.0216332	0.0422922	0.0910678	0.0722446	0.0771658	0.0907023	0.0650159	0.0700394
Simulation.93	183	206	178	693	138	670	437	627	545	710	502	317	645	472	605	169	172	186	643	473	606	212	196	247	0.0627874	0.0853293	0.0814771	0.0686455	0.0492978	0.0245622	0.0228836	0.0194928	0.0186368	0.0789204	0.0240125	0.0917808	0.0248603	0.0194175	0.0228754	0.0201081	0.0232973	0.0398709	0.0866353	0.0759453	0.079532	0.0860201	0.0684912	0.0723064
Simulation.94	139	219	212	684	126	679	467	586	527	784	513	293	702	445	632	186	154	207	701	445	631	225	184	243	0.0670977	0.0797496	0.0787861	0.0758001	0.0503781	0.0227026	0.0173815	0.0207229	0.0221966	0.0778955	0.0219245	0.0930137	0.027361	0.0173854	0.0254581	0.0213412	0.0218709	0.0392252	0.0942915	0.071601	0.0830814	0.0937793	0.0644367	0.0752893
Simulation.95	133	210	213	703	120	679	425	597	534	753	499	297	618	413	605	186	198	200	618	414	607	194	184	245	0.0610632	0.0812466	0.0798326	0.0728029	0.0490032	0.0230126	0.0166312	0.0198713	0.0223013	0.0800592	0.0208805	0.0930137	0.027361	0.0223527	0.0245972	0.0184008	0.0218709	0.039548	0.0830087	0.0664521	0.079532	0.0826756	0.0599479	0.0724257
Simulation.96	151	185	230	677	110	665	417	592	506	775	499	304	651	473	561	204	206	200	651	472	559	227	198	257	0.0599138	0.0805661	0.0756466	0.0749299	0.0490032	0.0235549	0.0188821	0.0175057	0.0240812	0.0770983	0.0191404	0.0910959	0.0300088	0.0232558	0.0245972	0.0215309	0.023535	0.0414851	0.0874412	0.0761062	0.0737479	0.0870903	0.0683464	0.0666985
Simulation.97	122	215	252	709	115	698	405	602	554	799	445	337	626	438	609	214	188	201	625	439	607	197	216	267	0.0581897	0.0819271	0.0828225	0.0772503	0.0437003	0.0261119	0.0152557	0.0203444	0.0263847	0.0807425	0.0200104	0.0956164	0.0314798	0.0212238	0.0247202	0.0186854	0.0256746	0.0430993	0.0840833	0.0704747	0.0800578	0.083612	0.0635679	0.0724257
Simulation.98	162	215	224	737	115	744	416	580	560	762	507	325	649	485	638	193	164	203	649	485	637	201	203	264	0.0597701	0.078933	0.0837195	0.073673	0.0497889	0.0251821	0.0202576	0.0203444	0.023453	0.0839312	0.0200104	0.101918	0.0283907	0.0185143	0.0249662	0.0190648	0.0241293	0.042615	0.0871726	0.078037	0.0838701	0.0868227	0.0702288	0.0760052
Simulation.99	165	206	228	671	124	710	389	567	566	820	503	323	690	442	616	188	216	197	688	442	617	210	227	241	0.0558908	0.0771639	0.0846165	0.0792807	0.0493961	0.0250271	0.0206327	0.0194928	0.0238718	0.076415	0.0215765	0.0972603	0.0276552	0.0243847	0.0242283	0.0199184	0.0269821	0.0389023	0.0926797	0.0711183	0.080978	0.0920401	0.0640023	0.0736189
Simulation.100	131	210	230	722	127	725	423	554	526	824	485	299	646	428	538	168	173	194	645	430	540	206	184	268	0.0607759	0.0753947	0.0786366	0.0796674	0.0476284	0.0231675	0.0163811	0.0198713	0.0240812	0.082223	0.0220985	0.0993151	0.0247132	0.0195304	0.0238593	0.019539	0.0218709	0.0432607	0.0867696	0.0688656	0.0707243	0.0862876	0.0622647	0.0644315

## Sheet: S6
Table S6. CACFs obtained from simulated positions
No. of simulation	Number of CACFs obtained from simulated positions								Ratio of CACFs obtained from simulated positions versus real CACFs
	Growth_HepG2		Growth_K562		Drug_survival_imatinib		Drug_survival_etoposide		Growth_HepG2		Growth_K562		Drug_survival_imatinib		Drug_survival_etoposide
	Depleted	Enriched	Depleted	Enriched	Depleted	Enriched	Depleted	Enriched	Depleted	Enriched	Depleted	Enriched	Depleted	Enriched	Depleted	Enriched
Simulation.1	0	0	0	0	0	0	0	0	0	0	0	0	0	0	0	0
Simulation.2	0	0	0	0	1	0	1	0	0	0	0	0	0.000180701	0	0.00015625	0
Simulation.3	0	0	0	0	0	0	0	0	0	0	0	0	0	0	0	0
Simulation.4	0	0	0	0	0	0	0	0	0	0	0	0	0	0	0	0
Simulation.5	0	0	0	0	0	0	0	0	0	0	0	0	0	0	0	0
Simulation.6	0	0	0	0	0	0	0	0	0	0	0	0	0	0	0	0
Simulation.7	0	0	0	0	0	0	0	0	0	0	0	0	0	0	0	0
Simulation.8	0	0	0	0	0	0	0	0	0	0	0	0	0	0	0	0
Simulation.9	0	0	0	0	0	0	0	0	0	0	0	0	0	0	0	0
Simulation.10	0	0	0	0	0	0	0	0	0	0	0	0	0	0	0	0
Simulation.11	0	0	0	0	0	0	0	0	0	0	0	0	0	0	0	0
Simulation.12	0	0	0	0	0	0	0	0	0	0	0	0	0	0	0	0
Simulation.13	0	0	0	0	0	0	0	0	0	0	0	0	0	0	0	0
Simulation.14	0	0	0	0	0	0	0	0	0	0	0	0	0	0	0	0
Simulation.15	0	0	0	0	0	0	0	0	0	0	0	0	0	0	0	0
Simulation.16	0	1	0	0	0	0	0	0	0	0.000354108	0	0	0	0	0	0
Simulation.17	0	0	0	0	0	0	0	0	0	0	0	0	0	0	0	0
Simulation.18	0	0	0	0	0	0	0	0	0	0	0	0	0	0	0	0
Simulation.19	0	0	0	0	0	0	0	0	0	0	0	0	0	0	0	0
Simulation.20	0	0	0	0	0	0	0	0	0	0	0	0	0	0	0	0
Simulation.21	0	0	0	0	0	0	0	0	0	0	0	0	0	0	0	0
Simulation.22	0	0	0	0	0	0	0	0	0	0	0	0	0	0	0	0
Simulation.23	0	0	0	0	0	0	0	0	0	0	0	0	0	0	0	0
Simulation.24	0	0	0	0	0	0	0	0	0	0	0	0	0	0	0	0
Simulation.25	0	0	0	0	0	0	0	0	0	0	0	0	0	0	0	0
Simulation.26	0	0	0	0	0	0	0	0	0	0	0	0	0	0	0	0
Simulation.27	0	0	0	0	0	0	0	0	0	0	0	0	0	0	0	0
Simulation.28	0	0	0	0	0	0	0	0	0	0	0	0	0	0	0	0
Simulation.29	0	0	0	0	0	0	0	0	0	0	0	0	0	0	0	0
Simulation.30	0	0	0	0	0	0	0	0	0	0	0	0	0	0	0	0
Simulation.31	0	0	0	0	0	0	0	0	0	0	0	0	0	0	0	0
Simulation.32	0	1	0	0	0	0	0	0	0	0.000354108	0	0	0	0	0	0
Simulation.33	0	0	0	0	0	0	0	0	0	0	0	0	0	0	0	0
Simulation.34	0	0	0	0	0	0	0	0	0	0	0	0	0	0	0	0
Simulation.35	0	0	0	0	0	0	0	0	0	0	0	0	0	0	0	0
Simulation.36	0	0	0	0	0	0	0	0	0	0	0	0	0	0	0	0
Simulation.37	0	0	0	0	0	0	0	0	0	0	0	0	0	0	0	0
Simulation.38	0	0	0	0	0	0	0	0	0	0	0	0	0	0	0	0
Simulation.39	0	0	0	0	0	0	0	0	0	0	0	0	0	0	0	0
Simulation.40	0	0	0	0	0	0	0	0	0	0	0	0	0	0	0	0
Simulation.41	0	0	0	0	0	0	0	0	0	0	0	0	0	0	0	0
Simulation.42	0	0	0	0	0	0	0	0	0	0	0	0	0	0	0	0
Simulation.43	0	0	0	0	0	0	0	0	0	0	0	0	0	0	0	0
Simulation.44	0	0	0	0	0	0	0	0	0	0	0	0	0	0	0	0
Simulation.45	0	0	0	0	0	0	0	0	0	0	0	0	0	0	0	0
Simulation.46	0	0	0	0	0	0	0	0	0	0	0	0	0	0	0	0
Simulation.47	0	0	0	0	0	0	0	0	0	0	0	0	0	0	0	0
Simulation.48	0	0	0	0	0	0	0	0	0	0	0	0	0	0	0	0
Simulation.49	0	0	0	0	0	0	0	0	0	0	0	0	0	0	0	0
Simulation.50	0	0	0	0	0	0	0	0	0	0	0	0	0	0	0	0
Simulation.51	0	0	0	0	0	0	0	0	0	0	0	0	0	0	0	0
Simulation.52	0	0	0	0	0	0	0	0	0	0	0	0	0	0	0	0
Simulation.53	0	0	0	0	0	0	0	0	0	0	0	0	0	0	0	0
Simulation.54	0	0	0	0	0	0	0	0	0	0	0	0	0	0	0	0
Simulation.55	0	0	0	0	0	0	0	0	0	0	0	0	0	0	0	0
Simulation.56	0	0	0	0	0	1	0	0	0	0	0	0	0	0.000209864	0	0
Simulation.57	0	0	0	0	0	0	0	0	0	0	0	0	0	0	0	0
Simulation.58	0	0	0	0	0	0	0	0	0	0	0	0	0	0	0	0
Simulation.59	0	0	0	0	0	0	0	0	0	0	0	0	0	0	0	0
Simulation.60	0	0	0	0	0	0	0	0	0	0	0	0	0	0	0	0
Simulation.61	0	0	0	0	1	0	1	0	0	0	0	0	0.000180701	0	0.00015625	0
Simulation.62	0	0	0	0	0	0	0	0	0	0	0	0	0	0	0	0
Simulation.63	0	0	0	0	0	0	0	0	0	0	0	0	0	0	0	0
Simulation.64	0	0	0	0	0	0	0	0	0	0	0	0	0	0	0	0
Simulation.65	0	0	0	0	0	0	0	0	0	0	0	0	0	0	0	0
Simulation.66	0	0	0	0	0	0	0	0	0	0	0	0	0	0	0	0
Simulation.67	0	0	0	0	0	0	0	0	0	0	0	0	0	0	0	0
Simulation.68	0	0	0	0	0	0	0	0	0	0	0	0	0	0	0	0
Simulation.69	0	0	0	0	0	0	0	0	0	0	0	0	0	0	0	0
Simulation.70	0	0	0	0	0	0	0	0	0	0	0	0	0	0	0	0
Simulation.71	0	0	0	0	0	0	0	0	0	0	0	0	0	0	0	0
Simulation.72	0	0	0	0	0	0	0	0	0	0	0	0	0	0	0	0
Simulation.73	0	0	0	0	0	0	0	0	0	0	0	0	0	0	0	0
Simulation.74	0	0	0	0	0	0	0	0	0	0	0	0	0	0	0	0
Simulation.75	0	0	0	0	0	0	0	0	0	0	0	0	0	0	0	0
Simulation.76	0	0	0	0	0	0	0	0	0	0	0	0	0	0	0	0
Simulation.77	0	0	0	0	0	0	0	0	0	0	0	0	0	0	0	0
Simulation.78	0	0	0	0	0	0	0	0	0	0	0	0	0	0	0	0
Simulation.79	0	0	0	0	0	0	0	0	0	0	0	0	0	0	0	0
Simulation.80	0	0	0	0	0	0	0	0	0	0	0	0	0	0	0	0
Simulation.81	0	0	0	0	0	0	0	0	0	0	0	0	0	0	0	0
Simulation.82	0	0	0	0	0	0	0	0	0	0	0	0	0	0	0	0
Simulation.83	0	0	0	0	0	0	0	0	0	0	0	0	0	0	0	0
Simulation.84	0	0	0	0	0	0	0	0	0	0	0	0	0	0	0	0
Simulation.85	0	0	0	0	0	0	0	0	0	0	0	0	0	0	0	0
Simulation.86	0	0	0	0	0	0	0	0	0	0	0	0	0	0	0	0
Simulation.87	0	0	0	0	0	0	0	0	0	0	0	0	0	0	0	0
Simulation.88	0	0	0	0	0	0	0	0	0	0	0	0	0	0	0	0
Simulation.89	0	0	0	0	0	0	0	0	0	0	0	0	0	0	0	0
Simulation.90	0	0	0	0	0	0	0	0	0	0	0	0	0	0	0	0
Simulation.91	0	0	0	0	0	0	0	0	0	0	0	0	0	0	0	0
Simulation.92	0	0	0	0	0	0	0	0	0	0	0	0	0	0	0	0
Simulation.93	0	0	0	0	0	0	0	0	0	0	0	0	0	0	0	0
Simulation.94	0	0	0	0	0	0	0	0	0	0	0	0	0	0	0	0
Simulation.95	0	0	0	0	0	0	0	0	0	0	0	0	0	0	0	0
Simulation.96	0	0	0	0	0	0	0	0	0	0	0	0	0	0	0	0
Simulation.97	0	0	0	0	0	0	0	0	0	0	0	0	0	0	0	0
Simulation.98	0	0	0	0	0	0	0	0	0	0	0	0	0	0	0	0
Simulation.99	0	0	0	0	0	0	0	0	0	0	0	0	0	0	0	0
Simulation.100	0	0	0	0	0	0	0	0	0	0	0	0	0	0	0	0
Mean	0	0.02	0	0	0.02	0.01	0.02	0	0	7.08215e-06	0	0	3.61402e-06	2.09864e-06	3.125e-06	0
Stdev	0	0.140705	0	0	0.140705	0.1	0.140705	0	0	4.98248e-05	0	0	2.54256e-05	2.09864e-05	2.19852e-05	0

## Sheet: S7
Table S7. Number of CACFs in different genomic elements
Cell library	Treatment	Total	Exon		TSS upstream 10 kb		TSS downstream 10 kb		lncRNA exon		vlincRNA		Promoter		Enhancer		Insulator		GENSCAN specific exon in intron		Intron		GENSCAN specific exon in intergenic region		Intergenic
		CACFs	CACFs	Percentage	CACFs	Percentage	CACFs	Percentage	CACFs	Percentage	CACFs	Percentage	CACFs	Percentage	CACFs	Percentage	CACFs	Percentage	CACFs	Percentage	CACFs	Percentage	CACFs	Percentage	CACFs	Percentage
HepG2.LTR	Growth	8705	344	0.0395175	626	0.0719127	578	0.0663986	87	0.00999426	180	0.0206778	36	0.00413555	288	0.0330844	34	0.0039058	116	0.0133257	2978	0.342102	162	0.01861	3276	0.376335
K562.LTR	Growth	10197	585	0.0573698	946	0.0927724	767	0.0752182	106	0.0103952	211	0.0206924	24	0.00235363	347	0.0340296	55	0.00539374	140	0.0137295	3395	0.332941	219	0.0214769	3402	0.333628
K562.LTR2	Imatinib & Etoposide	17491	1091	0.0623749	1856	0.106112	1452	0.0830141	206	0.0117775	263	0.0150363	36	0.0020582	696	0.0397919	192	0.0109771	242	0.0138357	5854	0.334686	313	0.0178949	5290	0.302441
Total		36393	2020	0.0555052	3428	0.0941939	2797	0.0768554	399	0.0109636	654	0.0179705	96	0.00263787	1331	0.036573	281	0.00772127	498	0.013684	12227	0.335971	694	0.0190696	11968	0.328854

## Sheet: S8
Table S8. Odds ratio of IACFs or non-phenotypic insertions in different genomic elements
Cell library	Treatment	Category	Exon	lncRNA exon	TSS upstream 10 kb	TSS downstream 10 kb	Intron	Intronic GENSCAN specific exon in intron	Intergenic GENSCAN specific exon	vlincRNA	Promoter	Enhancer	Insulator	Intergenic
K562.LTR2	Imatinib	Depleted	2.85944	1.03703	1.3264	1.66628	1.42421	4.40757	1.27757	0.74828	1.97812	1.33225	2.07719	0.509472
		Enriched	1.07014	1.39859	0.718874	0.968283	1.39388	3.06759	1.03609	0.771604	0.330624	1.57092	0.944658	0.78258
		non-phenotypic	2.02733	1.36687	1.20255	1.5351	1.26671	2.22362	1.2453	0.851627	0.969856	1.43082	1.85014	0.671342
K562.LTR2	Etoposide	Depleted	3.02497	1.02149	1.24264	1.82689	1.34245	4.07844	1.66738	0.609702	2.59736	1.24514	2.05302	0.552761
		Enriched	0.960824	0.855421	0.84899	1.33072	1.6381	3.55842	1.06749	0.776671	0	1.84219	0.924448	0.576723
		non-phenotypic	2.01832	1.33673	1.28068	1.5913	1.26903	2.26699	1.23106	0.823834	1.00479	1.4658	1.86999	0.651468
K562.LTR	Growth	Depleted	0.810434	0.316611	1.1603	0.996603	1.18313	2.48254	0.614503	0.930408	0.288692	2.41458	0.8554	0.812323
		Enriched	1.39014	0.992004	0.974534	1.35686	1.36322	1.83404	1.05823	0.464413	1.43518	1.10873	1.17926	0.738645
		non-phenotypic	1.15173	1.05881	1.20701	1.34738	1.24349	1.56779	1.00148	0.94641	0.898473	1.31424	1.30516	0.759381
HepG2.LTR	Growth	Depleted	0.984459	1.45042	0.785752	0.857742	1.1298	2.11921	1.04147	1.73945	1.88004	1.829	0.446087	0.896902
		Enriched	0.985823	0.431255	0.893692	1.40392	1.47693	2.27428	1.91888	0.893626	1.76082	1.7226	1.85689	0.66484
		non-phenotypic	1.17997	1.29341	1.07955	1.35446	1.30518	1.46943	0.943115	1.18455	1.31876	1.45471	0.889893	0.732839

## Sheet: S9
Table S9. Odds ratio of insertions inside or outside of the CACFs in different genomic elements
Cell library	Treatment	Type	Category	Exon	lncRNA exon	TSS upstream 10 kb	TSS downstream 10 kb	Intron	Intronic GENSCAN specific exon in intron	Intergenic GENSCAN specific exon	vlincRNA	Promoter	Enhancer	Insulator	Intergenic
K562.LTR2	Imatinib	Inside CACFs	Depleted	3.40536	0.90947	1.3672	1.90425	1.19107	2.49364	1.22194	0.959688	1.94095	1.73503	2.01891	0.563181
			Enriched	0.775116	1.58655	0.731161	1.04705	1.37478	2.37506	1.70889	0.944889	0.222157	1.11532	1.08736	0.814276
		Outside CACFs	non-phenotypic	1.92862	1.47576	1.31884	1.5677	1.25924	2.07551	1.06323	0.76312	0.850436	1.42526	2.0829	0.659945
K562.LTR2	Etoposide	Inside CACFs	Depleted	3.2962	0.88266	1.27434	1.7755	1.19449	1.15534	1.25861	0.934902	1.59972	1.68741	1.96572	0.6008
			Enriched	0.911262	1.65489	0.750293	1.52453	1.43068	1.40464	1.46996	0.751362	0.454384	1.13	1.19751	0.723253
		Outside CACFs	non-phenotypic	1.78345	1.43817	1.4835	1.52147	1.25144	1.23765	1.12985	0.789276	0.92148	1.48103	2.07079	0.647437
K562.LTR	Growth	Inside CACFs	Depleted	0.999127	0.585007	1.09676	1.01643	1.26209	2.09255	1.13184	0.982774	0.653154	1.17715	0.951221	0.825099
			Enriched	1.42738	1.4309	0.979953	1.47035	1.29145	1.89521	1.04478	0.739049	1.32017	1.15461	1.85216	0.742999
		Outside CACFs	non-phenotypic	1.10187	1.07972	1.32593	1.4127	1.22086	1.2983	0.939455	1.00707	0.82702	1.42209	1.22212	0.742847
HepG2.LTR	Growth	Inside CACFs	Depleted	1.13778	1.58059	0.937729	1.20844	1.16595	1.87687	0.673904	0.814401	1.40091	1.55676	0.817485	0.858317
			Enriched	1.09315	1.02675	0.95926	1.2031	1.4583	2.20427	0.977481	1.2372	0.325895	1.60627	1.48908	0.681151
		Outside CACFs	non-phenotypic	1.21936	1.28377	1.16083	1.44465	1.30125	1.11629	1.01988	1.28952	1.60355	1.37738	0.725293	0.709698

## Sheet: S10
Table S10. Conservation scores of the phenotypic vs non-phenotypic insertions based on IACFs or insertions located inside or outside of the CACFs
Cell library	Treatment	Based on IACFs		Based on CACFs
		Non-phenotypic	IACFs	Outside CACFs	Inside CACFs
HepG2.LTR	Growth	0.125391	0.145779	0.132706	0.143593
K562.LTR	Growth	0.125059	0.142214	0.132781	0.141083
K562.LTR2	Imatinib	0.120019	0.130132	0.134768	0.14256
K562.LTR2	Etoposide	0.120442	0.148443	0.135961	0.142054
Mean		0.122728	0.141642	0.134054	0.142322
Stdev		0.00289192	0.00808653	0.00158998	0.00104547
Difference of means (phenotypic minus non-phenotypic)			0.0189142		0.0082685
95% Confidence interval_low			0.010154		0.00593664
95% Confidence interval_high			Inf		Inf
Degrees of freedom			3		3
p value			0.0073039		0.00181177
Hedge's g			2.70116		5.31494

[truncated: 14 more sheets: S11, S12, S13, S14, S15, S16, S17, S18, S19, S20, S21, S22, S23, S24]
